# Supplementary material for: Blood lactate dynamics in awake and anaesthetized mice after intraperitoneal and subcutaneous injections of lactate—sex matters
Source: PeerJ. 2020 Jan 6;8:e8328. doi: 10.7717/peerj.8328 (PMC6951280; doi:10.7717/peerj.8328)
Supplement: Supplemental Information 1 [file peerj-08-8328-s003.xlsx]

## Sheet: Raw data
Mouse ID no.	Condition	Injection	Age (days)	Sex	Genotype	Lactate baseline (mmol/L)	Lactate t=5 min (mmol/L)	Lactate t=13 min (mmol/L)	Lactate t=37 min (mmol/L)	Lactate t=60 min (mmol/L)	Glucose baseline (mmol/L)	Glucose t=5 min (mmol/L)	Glucose t=13 min (mmol/L)	Glucose t=37 min (mmol/L)	Glucose t=60 min (mmol/L)
12	awake	Lactate, ip	43	female	tg	5.6	26.2057				7.9	11.7228
19	awake	Lactate, ip	69	male	wt	9.64	22.4705	23.0824	8.21		8.61	10.4561	13.841	13.36
24	awake	Lactate, ip	90	male	tg	11.59	25.4202	33.0598	19.28		13.24	12.0639	15.7101	21.19
45	awake	Lactate, ip	106	female	tg	8.12	12.3245	12.2506	5.57		8.28	9.36693	10.6591	17.61
46	awake	Lactate, ip	106	female	wt	7.84	25.0457	29.9974	17.71		8.13	11.3594	12.9396	17.62
54	awake	Lactate, ip	85	female	wt	10.77	27.5488	26.673	11.61		7.41	9.26525	11.3491	15.11
1	awake	Lactate, sc	75	female	tg		12	15.6869	12.5016			10.9	13.6505	11.485
6	awake	Lactate, sc	122	female	tg	6.9	11.555	13.946	14.4		6.45	9.94128	13.6381	16.8
11	awake	Lactate, sc	43	female	tg	6.8	12.3097	23.1035	19.616		8.2	9.14092	13.6857	20.88
22	awake	Lactate, sc	73	male	wt	16.86	21.0472	27.7553	8.61		8.01	10.9033	15.3698	19.62
35	awake	Lactate, sc	106	male	tg	12.82	23.5704	32.8706	14.14		9.12	10.2765	13.5706	18.63
58	awake	Lactate, sc	86	male	wt	10.89	18.0326	15.7071	13.14		8.25	10.2078	11.9863	10
5	awake	PBS, ip	122	female	wt	6.9	6.99204	6.62832	5.02709		8.1	11.0451	14.831	19.3272
10	awake	PBS, ip	83	male	wt	14.7	13.6625	10.8055	7.73573		13.2	14.151	13.9359	14.926
15	awake	PBS, ip	91	female	wt	10.43	8.94374	7.25974	7.23063		6.65	7.95048	10.0011	9.67081
18	awake	PBS, ip	69	male	tg	11.71	12.411	12.8677	10.5916		6.84	8.24209	12.9089	11.2595
36	awake	PBS, ip	106	male	tg	9.15	15.3505	16.1189	6.4		9.03	9.02173	11.6378	13.49
8	awake	PBS, sc	83	male	wt	8.5	9.48382	7.5042	12.6222		10.5	10.4016	12.6952	9.40717
14	awake	PBS, sc	91	female	wt	5.24	8.29557	6.72814	3.74196		8.85	8.14133	9.56142	14.4133
16	awake	PBS, sc	91	female	wt	9.11	9.12359	6.36012	6.18814		8.18	10.5168	13.4	13.6095
37	awake	PBS, sc	106	male	tg	10.06	11.9318	8.73445	9.13		7.63	9.19231	11.2003	10.34
47	awake	PBS, sc	109	female	wt	6.81	10.9755	9.61028	7.62272		6.38	9.5184	13.6306	14.8522
61	awake	PBS, sc	87	male	tg	6.5	7.97624	6.50001	5.99		7.68	9.5493	12.4738	11.55
25	isoflurane	Lactate, ip	115	female	wt	8.91	16.8521	30.7			14.5	13.2924	13.73
27	isoflurane	Lactate, ip	115	female	tg	3.56	13.0129	20.2315	23.8		13.03	12.7796	11.8078	15.23
31	isoflurane	Lactate, ip	140	male	wt	5.5	15.3968	21.5719	8.85625	6.53753	13.54	16.2716	14.0946	14.6797	13.6406
32	isoflurane	Lactate, ip	140	male	tg	6.12	9.95864	12.4107	11.2382	11.24	13.34	13.8228	13.2928	10.2069	6.84
41	isoflurane	Lactate, ip	121	male	wt	3.47	12.2368	18.7262	12.1251	6.41	11.47	14.0112	12.0278	16.0053	17.93
53	isoflurane	Lactate, ip	85	female	tg	7.32	16.032	24.6224	15.5698	17.7195	11.98	12.9284	13.2265	13.102	16.9948
26	isoflurane	Lactate, sc	115	female	wt	4.96	7.53648	11.9339	16.4857		14.61	13.453	12.7644	10.9401
29	isoflurane	Lactate, sc	93	female	tg	5.85	9.71124	11.5687	14.96		12.71	12.126	10.3527	7.96
38	isoflurane	Lactate, sc	121	male	tg	4	8.33789	10.3051	10.0274	9.34	13.25	11.2954	9.69049	8.60349	7.16
39	isoflurane	Lactate, sc	121	male	tg	4.56	8.69655	10.899	12.044	11.26	15.4	14.7983	11.8566	9.72171	7.34
42	isoflurane	Lactate, sc	121	male	tg	6.16	7.99706	10.3273	11.3361	9.22	12.58	12.5891	11.4212	9.58362	12.08
55	isoflurane	Lactate, sc	82	female	wt	5.97	12.7596	16.8952	16.6358	14.9	13.32	11.9838	9.02618	6.65063	9.03
28	isoflurane	PBS, ip	115	female	tg	5.43	5.92563	5.16367	4.13		11.41	9.90983	9.09695	10.94
30	isoflurane	PBS, ip	93	female	tg	7.5	7.32657	5.23204	4.7		11.87	11.0751	9.74711	7.55
40	isoflurane	PBS, ip	121	male	tg	4.26	4.2215	4.25114	4.68621	4.43	11.88	11.571	11.75	8.56864	6.45
51	isoflurane	PBS, ip	132	male	tg	5.96	6.12665	4.0037	4.47535	4.16	12.29	12.9551	12.1061	11.5826	10.4
56	isoflurane	PBS, ip	82	female	wt	6.97	7.55371	7.21849	6.75608	6.21	11.67	9.64164	8.75548	7.09803	10.16
59	isoflurane	PBS, ip	86	male	wt	3.78	3.99554	3.35854	2.82882	2.39	12.79	14.1769	13.3553	12.7037	13.24
21	isoflurane	PBS, sc	108	male	wt	4.81	3.75436	3.04361			14.81	13.3359	13.2738
48	isoflurane	PBS, sc	109	female	tg	4.58	7.00549	8.12057	6.11168	6.57	10.42	10.4652	9.82541	7.16362	9.66
49	isoflurane	PBS, sc	109	female	tg	6.29	8.15071	8.24655	6.28375	6.43	10.45	10.0779	9.224	8.57032	11.31
52	isoflurane	PBS, sc	132	male	n/a	5.8	6.69951	6.28123	5.08894	5.03082	11.47	12.5711	12.26	11.038	11.4738
60	isoflurane	PBS, sc	86	male	wt	4.48	5.15938	4.27479	3.68		10.51	12.6951	12.3528	12.07

## Sheet: STATA output
Lactate measurements, awake		Lactate measurements, isoflurane		Glucose measurements, awake		Glucose measurements, isoflurane
. xtmixed Lactate i.Group i.TimeN Age Gender Genotype i.Group#i.TimeN || MouseNo:		. xtmixed Lactate i.Group i.TimeN Age Gender Genotype i.Group#i.TimeN || MouseNo:		. xtmixed Glukose i.Group i.TimeN Age Gender Genotype i.Group#i.TimeN || MouseNo:		xtmixed Glukose i.Group i.TimeN Age Gender Genotype i.Group#i.TimeN || MouseNo:
Performing EM optimization:		Performing EM optimization:		Performing EM optimization:		Performing EM optimization:
Performing gradient-based optimization:		Performing gradient-based optimization:		Performing gradient-based optimization:		Performing gradient-based optimization:
Iteration 0: log likelihood = -234.93109		Iteration 0: log likelihood = -210.96183		Iteration 0: log likelihood = -183.23586		Iteration 0: log likelihood = -183.10014
Iteration 1: log likelihood = -234.93109		Iteration 1: log likelihood = -210.9306		Iteration 1: log likelihood = -183.23586		Iteration 1: log likelihood = -183.1001
		Iteration 2: log likelihood = -210.93055				Iteration 2: log likelihood = -183.1001
Computing standard errors:		Iteration 3: log likelihood = -210.93055		Computing standard errors:
						Computing standard errors:
Mixed-effects ML regression Number of obs = 89		Computing standard errors:		Mixed-effects ML regression Number of obs = 89
Group variable: MouseNo Number of groups = 23				Group variable: MouseNo Number of groups = 23		Mixed-effects ML regression Number of obs = 100
		Mixed-effects ML regression Number of obs = 100				Group variable: MouseNo Number of groups = 22
Obs per group:		Group variable: MouseNo Number of groups = 22		Obs per group:
min = 2				min = 2		Obs per group:
avg = 3.9		Obs per group:		avg = 3.9		min = 3
max = 4		min = 3		max = 4		avg = 4.5
		avg = 4.5				max = 5
Wald chi2(18) = 229.77		max = 5		Wald chi2(18) = 212.19
Log likelihood = -234.93109 Prob > chi2 = 0.0000				Log likelihood = -183.23586 Prob > chi2 = 0.0000		Wald chi2(22) = 114.56
		Wald chi2(22) = 562.76				Log likelihood = -183.1001 Prob > chi2 = 0.0000
------------------------------------------------------------------------------		Log likelihood = -210.93055 Prob > chi2 = 0.0000		------------------------------------------------------------------------------
Lactate | Coef. Std. Err. z P>|z| [95% Conf. Interval]				Glukose | Coef. Std. Err. z P>|z| [95% Conf. Interval]		------------------------------------------------------------------------------
-------------+----------------------------------------------------------------		------------------------------------------------------------------------------		-------------+----------------------------------------------------------------		Glukose | Coef. Std. Err. z P>|z| [95% Conf. Interval]
Group |		Lactate | Coef. Std. Err. z P>|z| [95% Conf. Interval]		Group |		-------------+----------------------------------------------------------------
2 | .9130306 2.169141 0.42 0.674 -3.338408 5.164469		-------------+----------------------------------------------------------------		2 | -1.176129 1.218834 -0.96 0.335 -3.564999 1.212742		Group |
3 | .8087778 2.221935 0.36 0.716 -3.546135 5.16369		Group |		3 | -.3889864 1.249663 -0.31 0.756 -2.83828 2.060308		6 | .8110342 .9187916 0.88 0.377 -.9897643 2.611833
4 | -1.779546 2.115414 -0.84 0.400 -5.925681 2.366589		6 | -.7324435 1.179173 -0.62 0.535 -3.043581 1.578694		4 | -.9112413 1.189714 -0.77 0.444 -3.243038 1.420555		7 | -.8665684 .9341912 -0.93 0.354 -2.69755 .9644128
|		7 | -.400607 1.194105 -0.34 0.737 -2.74101 1.939796		|		8 | -1.501044 1.032064 -1.45 0.146 -3.523853 .5217649
TimeN |		8 | -1.051668 1.322913 -0.79 0.427 -3.64453 1.541195		TimeN |		|
1 | 14.24255 1.718541 8.29 0.000 10.87427 17.61083		|		1 | 1.777397 .9562725 1.86 0.063 -.0968631 3.651656		TimeN |
2 | 15.96168 1.827305 8.74 0.000 12.38023 19.54313		TimeN |		2 | 3.919297 1.017084 3.85 0.000 1.925848 5.912746		1 | .87432 .8051664 1.09 0.278 -.7037772 2.452417
3 | 3.425035 1.827305 1.87 0.061 -.1564173 7.006488		1 | 8.101537 1.116239 7.26 0.000 5.913749 10.28933		3 | 7.997529 1.017084 7.86 0.000 6.00408 9.990978		2 | .053258 .8051664 0.07 0.947 -1.524839 1.631355
|		2 | 15.56378 1.116239 13.94 0.000 13.37599 17.75157		|		3 | .9194359 .8507439 1.08 0.280 -.7479916 2.586863
Age | -.0104982 .0274178 -0.38 0.702 -.0642362 .0432397		3 | 8.948537 1.175671 7.61 0.000 6.644264 11.25281		Age | .0057651 .0155635 0.37 0.711 -.0247388 .0362689		4 | .7712021 .9136266 0.84 0.399 -1.019473 2.561877
Gender | 3.319623 1.091723 3.04 0.002 1.179885 5.459361		4 | 5.582432 1.258981 4.43 0.000 3.114874 8.04999		Gender | .5310173 .6201005 0.86 0.392 -.6843574 1.746392		|
Genotype | .7315335 1.099475 0.67 0.506 -1.423399 2.886466		|		Genotype | .1944067 .6245517 0.31 0.756 -1.029692 1.418505		Age | -.0044007 .0155906 -0.28 0.778 -.0349578 .0261565
|		Age | -.0170409 .0173576 -0.98 0.326 -.0510611 .0169794		|		Gender | 1.077986 .5033827 2.14 0.032 .0913746 2.064598
Group#TimeN |		Gender | -2.979968 .5671337 -5.25 0.000 -4.091529 -1.868406		Group#TimeN |		Genotype | 1.133446 .4659552 2.43 0.015 .2201909 2.046702
2 1 | -8.083944 2.502606 -3.23 0.001 -12.98896 -3.178926		Genotype | .0589137 .5202883 0.11 0.910 -.9608326 1.07866		2 1 | .6368211 1.392716 0.46 0.647 -2.092852 3.366494		|
2 2 | -4.710661 2.581462 -1.82 0.068 -9.770234 .3489126		|		2 2 | 1.916816 1.436747 1.33 0.182 -.899157 4.732789		Group#TimeN |
2 3 | .0490249 2.581462 0.02 0.985 -5.010549 5.108598		Group#TimeN |		2 3 | .4242389 1.436747 0.30 0.768 -2.391734 3.240212		6 1 | -1.811723 1.138677 -1.59 0.112 -4.043489 .4200435
3 1 | -13.34858 2.549009 -5.24 0.000 -18.34455 -8.352614		6 1 | -4.178404 1.5786 -2.65 0.008 -7.272404 -1.084404		3 1 | -.4593046 1.418381 -0.32 0.746 -3.239281 2.320672		6 2 | -2.846325 1.138677 -2.50 0.012 -5.078091 -.6145584
3 2 | -15.80363 2.623568 -6.02 0.000 -20.94573 -10.66153		6 2 | -8.82558 1.5786 -5.59 0.000 -11.91958 -5.73158		3 2 | -.0203523 1.460072 -0.01 0.989 -2.88204 2.841336		6 3 | -5.654517 1.171349 -4.83 0.000 -7.950318 -3.358715
3 3 | -6.606026 2.623568 -2.52 0.012 -11.74812 -1.463928		6 3 | -.6170574 1.62117 -0.38 0.703 -3.794492 2.560377		3 3 | -3.026841 1.460072 -2.07 0.038 -5.888529 -.1651529		6 4 | -5.517284 1.288903 -4.28 0.000 -8.043487 -2.991081
4 1 | -12.3148 2.430385 -5.07 0.000 -17.07827 -7.551335		6 4 | 1.003882 1.775137 0.57 0.572 -2.475323 4.483087		4 1 | -.4274345 1.352374 -0.32 0.752 -3.078038 2.223169		7 1 | -1.304395 1.138677 -1.15 0.252 -3.536161 .9273718
4 2 | -16.09215 2.508472 -6.42 0.000 -21.00866 -11.17563		7 1 | -7.893271 1.5786 -5.00 0.000 -10.98727 -4.799271		4 2 | .0375767 1.396037 0.03 0.979 -2.698605 2.773758		7 2 | -1.236434 1.138677 -1.09 0.278 -3.4682 .9953328
4 3 | -3.579201 2.508472 -1.43 0.154 -8.495715 1.337313		7 2 | -16.34252 1.5786 -10.35 0.000 -19.43652 -13.24852		4 3 | -3.838834 1.396037 -2.75 0.006 -6.575015 -1.102652		7 3 | -3.163953 1.171349 -2.70 0.007 -5.459755 -.8681514
|		7 3 | -10.00246 1.62117 -6.17 0.000 -13.1799 -6.825026		|		7 4 | -3.127903 1.289422 -2.43 0.015 -5.655124 -.600682
_cons | 8.327463 2.845959 2.93 0.003 2.749487 13.90544		7 4 | -6.310405 1.776017 -3.55 0.000 -9.791334 -2.829476		_cons | 8.174664 1.610966 5.07 0.000 5.017227 11.3321		8 1 | -.7783085 1.27308 -0.61 0.541 -3.273499 1.716882
------------------------------------------------------------------------------		8 1 | -7.124052 1.764929 -4.04 0.000 -10.58325 -3.664855		------------------------------------------------------------------------------		8 2 | -.4317564 1.27308 -0.34 0.735 -2.926947 2.063434
		8 2 | -14.6824 1.764929 -8.32 0.000 -18.1416 -11.2232				8 3 | -2.663007 1.372331 -1.94 0.052 -5.352727 .0267134
------------------------------------------------------------------------------		8 3 | -9.159794 1.894178 -4.84 0.000 -12.87231 -5.447274		------------------------------------------------------------------------------		8 4 | -.515616 1.548231 -0.33 0.739 -3.550093 2.518861
Random-effects Parameters | Estimate Std. Err. [95% Conf. Interval]		8 4 | -5.489308 2.135068 -2.57 0.010 -9.673964 -1.304652		Random-effects Parameters | Estimate Std. Err. [95% Conf. Interval]		|
-----------------------------+------------------------------------------------		|		-----------------------------+------------------------------------------------		_cons | 12.39609 1.942969 6.38 0.000 8.587946 16.20424
MouseNo: Identity |		_cons | 9.307404 2.200249 4.23 0.000 4.994996 13.61981		MouseNo: Identity |		------------------------------------------------------------------------------
sd(_cons) | 1.9977 .4703199 1.259306 3.169051		------------------------------------------------------------------------------		sd(_cons) | 1.148096 .2635112 .7321672 1.800305
-----------------------------+------------------------------------------------				-----------------------------+------------------------------------------------		------------------------------------------------------------------------------
sd(Residual) | 2.976601 .2581486 2.511305 3.528108		------------------------------------------------------------------------------		sd(Residual) | 1.656313 .1436203 1.397442 1.963138		Random-effects Parameters | Estimate Std. Err. [95% Conf. Interval]
------------------------------------------------------------------------------		Random-effects Parameters | Estimate Std. Err. [95% Conf. Interval]		------------------------------------------------------------------------------		-----------------------------+------------------------------------------------
LR test vs. linear model: chibar2(01) = 10.27 Prob >= chibar2 = 0.0007		-----------------------------+------------------------------------------------		LR test vs. linear model: chibar2(01) = 11.21 Prob >= chibar2 = 0.0004		MouseNo: Identity |
		MouseNo: Identity |				sd(_cons) | .6751806 .2020982 .3755211 1.213963
		sd(_cons) | .5190065 .3923623 .1179438 2.283865				-----------------------------+------------------------------------------------
		-----------------------------+------------------------------------------------				sd(Residual) | 1.394589 .1112913 1.192665 1.6307
		sd(Residual) | 1.933383 .1600216 1.643864 2.273892				------------------------------------------------------------------------------
		------------------------------------------------------------------------------				LR test vs. linear model: chibar2(01) = 5.32 Prob >= chibar2 = 0.0105
		LR test vs. linear model: chibar2(01) = 0.53 Prob >= chibar2 = 0.2325

## Sheet: Estimated means
Estimated means and standard error of the mean (SEM) by linear mixed effect model for repeated measurements performed in STATA.
			Lactate		Glucose
Time	Condition	Injection	Estimated mean	SEM	Estimated mean	SEM
0 min	awake	Lactate, ip	8.32746	2.84596	8.17466	1.61097
5 min	awake	Lactate, ip	22.57	2.84596	9.95206	1.61097
13 min	awake	Lactate, ip	24.2891	3.02639	12.094	1.71041
37 min	awake	Lactate, ip	11.7525	3.02639	16.1722	1.71041
0 min	awake	Lactate, sc	9.24049	2.98657	6.99854	1.689
5 min	awake	Lactate, sc	15.3991	2.88864	9.41275	1.63527
13 min	awake	Lactate, sc	20.4915	2.88864	12.8346	1.63527
37 min	awake	Lactate, sc	12.7145	2.88864	15.4203	1.63527
0 min	awake	PBS, ip	9.13624	3.28058	7.78568	1.85736
5 min	awake	PBS, ip	10.0302	3.28058	9.10377	1.85736
13 min	awake	PBS, ip	9.29429	3.28058	11.6846	1.85736
37 min	awake	PBS, ip	5.95525	3.28058	12.7564	1.85736
0 min	awake	PBS, sc	6.54792	3.20279	7.26342	1.81382
5 min	awake	PBS, sc	8.47567	3.20279	8.61338	1.81382
13 min	awake	PBS, sc	6.41745	3.20279	11.2203	1.81382
37 min	awake	PBS, sc	6.39375	3.20279	11.4221	1.81382
0 min	isoflurane	Lactate, ip	9.3074	2.20025	12.3961	1.94297
5 min	isoflurane	Lactate, ip	17.4089	2.20025	13.2704	1.94297
13 min	isoflurane	Lactate, ip	24.8712	2.20025	12.4494	1.94297
37 min	isoflurane	Lactate, ip	18.2559	2.19976	13.3155	1.94241
60 min	isoflurane	Lactate, ip	14.8898	2.25062	13.1673	1.97429
0 min	isoflurane	Lactate, sc	8.57496	1.99291	13.2071	1.75341
5 min	isoflurane	Lactate, sc	12.4981	1.99291	12.2697	1.75341
13 min	isoflurane	Lactate, sc	15.3132	1.99291	10.4141	1.75341
37 min	isoflurane	Lactate, sc	16.9064	1.99291	8.47205	1.75341
60 min	isoflurane	Lactate, sc	15.1613	2.0425	8.46105	1.78553
0 min	isoflurane	PBS, ip	8.9068	1.93051	11.5295	1.69604
5 min	isoflurane	PBS, ip	9.11506	1.93051	11.0994	1.69604
13 min	isoflurane	PBS, ip	8.12806	1.93051	10.3463	1.69604
37 min	isoflurane	PBS, ip	7.85287	1.93051	9.28501	1.69604
60 min	isoflurane	PBS, ip	8.17882	2.00506	9.17282	1.74321
0 min	isoflurane	PBS, sc	8.25574	2.02758	10.895	1.76507
5 min	isoflurane	PBS, sc	9.23322	2.02758	10.9911	1.76507
13 min	isoflurane	PBS, sc	9.13712	2.02758	10.5166	1.76507
37 min	isoflurane	PBS, sc	8.04448	2.08848	9.15148	1.80327
60 min	isoflurane	PBS, sc	8.34886	2.33232	11.1506	1.95616
